# Supplementary material for: Neonatal Epilepsy: Beyond Seizures in a Developing Brain—A Narrative Review
Source: Brain Sci. 2026 Jun 11;16(6):628. doi: 10.3390/brainsci16060628 (PMC13297448; doi:10.3390/brainsci16060628)
Supplement: Supplementary file 1 [file brainsci-16-00628-s001.zip]

Archive with 1 entries (1 files):
- brainsci-4324356-supplementary.pdf
